# Supplementary material for: The Influence of Dietary Fiber (β-Glucan) on the Beneficial Effects of Phenolic Compounds from Chokeberry After Simulated Digestion In Vitro
Source: Molecules. 2025 Aug 12;30(16):3356. doi: 10.3390/molecules30163356 (PMC12388337; doi:10.3390/molecules30163356)
Supplement: Supplementary file 1 [file molecules-30-03356-s001.zip]

Archive with 1 entries (1 files):
- molecules-3753745-supplementary.pdf
